# Supplementary material for: ﻿Lappulamonocarpa, a new synonym of Lappulatenuis (Boraginaceae)
Source: PhytoKeys. 2025 Jul 4;259:229–37. doi: 10.3897/phytokeys.259.157867 (PMC12254826; doi:10.3897/phytokeys.259.157867)
Supplement: XML Treatment for Lappula tenuis [file phytokeys.259.157867-treatment1.xml]

<!DOCTYPE tp:taxon-treatment
  PUBLIC "-//TaxonX//DTD Taxonomic Treatment Publishing DTD v0 20100105//EN" "tax-treatment-NSO.dtd">
<tp:taxon-treatment xmlns:tp="http://www.plazi.org/taxpub"><tp:treatment-meta><kwd-group><label>Taxon classification</label><kwd>
                <named-content content-type="kingdom">Plantae</named-content>
              </kwd><kwd>
                <named-content content-type="order">Boraginales</named-content>
              </kwd><kwd>
                <named-content content-type="family">Boraginaceae</named-content>
              </kwd></kwd-group><mixed-citation publication-type="journal"><person-group><name><surname>Liu</surname><given-names>Dan-Hui</given-names></name></person-group><article-title>﻿<italic><tp:taxon-name><tp:taxon-name-part taxon-name-part-type="genus" reg="Lappula">Lappula</tp:taxon-name-part><tp:taxon-name-part taxon-name-part-type="species" reg="monocarpa">monocarpa</tp:taxon-name-part></tp:taxon-name></italic>, a new synonym of <italic><tp:taxon-name><tp:taxon-name-part taxon-name-part-type="genus" reg="Lappula">Lappula</tp:taxon-name-part><tp:taxon-name-part taxon-name-part-type="species" reg="tenuis">tenuis</tp:taxon-name-part></tp:taxon-name></italic> (<tp:taxon-name><tp:taxon-name-part taxon-name-part-type="family">Boraginaceae</tp:taxon-name-part></tp:taxon-name>)</article-title><source>PhytoKeys</source><day>04</day><month>07</month><year>2025</year><volume>259</volume><fpage>229</fpage><lpage>237</lpage><pub-id pub-id-type="doi">10.3897/phytokeys.259.157867</pub-id></mixed-citation></tp:treatment-meta><tp:nomenclature><label>﻿</label><tp:taxon-name>
              <object-id xmlns:xlink="http://www.w3.org/1999/xlink" content-type="arpha" xlink:type="simple">1C10493C-9ACA-5EEA-B92C-8ED01ECE6EAB</object-id>
              <tp:taxon-name-part taxon-name-part-type="genus" reg="Lappula">Lappula</tp:taxon-name-part>
              <tp:taxon-name-part taxon-name-part-type="species" reg="tenuis">tenuis</tp:taxon-name-part>
            </tp:taxon-name><tp:taxon-authority>(Ledeb.) Gürke, Nat. Pflanzenfam. 4(3a): 107, 1894</tp:taxon-authority><tp:nomenclature-citation-list><tp:nomenclature-citation><tp:taxon-name>
                  <tp:taxon-name-part taxon-name-part-type="genus" reg="Echinospermum"/>
                  <tp:taxon-name-part taxon-name-part-type="species" reg="tenue"/>
                </tp:taxon-name><comment>≡ <tp:taxon-name><tp:taxon-name-part taxon-name-part-type="genus" reg="Echinospermum">Echinospermum</tp:taxon-name-part><tp:taxon-name-part taxon-name-part-type="species" reg="tenue">tenue</tp:taxon-name-part></tp:taxon-name> Ledeb, Fl. Altaic. 1: 201, 1829. </comment></tp:nomenclature-citation><tp:nomenclature-citation><tp:taxon-name>
                  <tp:taxon-name-part taxon-name-part-type="genus" reg="Hackelia"/>
                  <tp:taxon-name-part taxon-name-part-type="species" reg="tenuis"/>
                </tp:taxon-name><comment>≡ <tp:taxon-name><tp:taxon-name-part taxon-name-part-type="genus" reg="Hackelia">Hackelia</tp:taxon-name-part><tp:taxon-name-part taxon-name-part-type="species" reg="tenuis">tenuis</tp:taxon-name-part></tp:taxon-name> (Ledeb.) Opiz, Oekon.-Techn. Fl. Böhm. 2(2): 147, 1839. </comment></tp:nomenclature-citation><tp:nomenclature-citation><tp:taxon-name>
                  <tp:taxon-name-part taxon-name-part-type="genus" reg="Myosotis"/>
                  <tp:taxon-name-part taxon-name-part-type="species" reg="tenuis"/>
                </tp:taxon-name><comment>≡ <tp:taxon-name><tp:taxon-name-part taxon-name-part-type="genus" reg="Myosotis">Myosotis</tp:taxon-name-part><tp:taxon-name-part taxon-name-part-type="species" reg="tenuis">tenuis</tp:taxon-name-part></tp:taxon-name> (Ledeb.) Mörch, Cat. Hort. Hafn.: 64, 1839. </comment></tp:nomenclature-citation><tp:nomenclature-citation><tp:taxon-name>
                  <tp:taxon-name-part taxon-name-part-type="genus" reg="Echinospermum"/>
                  <tp:taxon-name-part taxon-name-part-type="species" reg="redowskii"/>
                  <tp:taxon-name-part taxon-name-part-type="variety" reg="tenue"/>
                </tp:taxon-name><comment>≡ <tp:taxon-name><tp:taxon-name-part taxon-name-part-type="genus" reg="Echinospermum">Echinospermum</tp:taxon-name-part><tp:taxon-name-part taxon-name-part-type="species" reg="redowskii">redowskii</tp:taxon-name-part><tp:taxon-name-part taxon-name-part-type="infraspecific-rank">var.</tp:taxon-name-part><tp:taxon-name-part taxon-name-part-type="variety" reg="tenue">tenue</tp:taxon-name-part></tp:taxon-name> (Ledeb.) Regel, Bull. Soc. Imp. Naturalistes Moscou 41(I): 84, 1868. </comment></tp:nomenclature-citation><tp:nomenclature-citation><tp:taxon-name>
                  <tp:taxon-name-part taxon-name-part-type="genus" reg="Cynoglossospermum"/>
                  <tp:taxon-name-part taxon-name-part-type="species" reg="tenue"/>
                </tp:taxon-name><comment>≡ <tp:taxon-name><tp:taxon-name-part taxon-name-part-type="genus" reg="Cynoglossospermum">Cynoglossospermum</tp:taxon-name-part><tp:taxon-name-part taxon-name-part-type="species" reg="tenue">tenue</tp:taxon-name-part></tp:taxon-name> (Ledeb.) Kuntze, Revis. Gen. Pl. 2: 437, 1891. </comment></tp:nomenclature-citation><tp:nomenclature-citation><tp:taxon-name>
                  <tp:taxon-name-part taxon-name-part-type="genus" reg="Lappula"/>
                  <tp:taxon-name-part taxon-name-part-type="species" reg="monocarpa"/>
                </tp:taxon-name><comment>= <tp:taxon-name><tp:taxon-name-part taxon-name-part-type="genus" reg="Lappula">Lappula</tp:taxon-name-part><tp:taxon-name-part taxon-name-part-type="species" reg="monocarpa">monocarpa</tp:taxon-name-part></tp:taxon-name> C.J.Wang, Bull. Bot. Res., Harbin 1(4): 98, 1981. syn. nov. Type. China, Xinjiang province, Jimunai County, 1130 m a.s.l., 22 August 1974, Xinjiang Exped. 1750 (Holotype: HNWP!). </comment></tp:nomenclature-citation></tp:nomenclature-citation-list></tp:nomenclature><tp:treatment-sec sec-type="material" id="SECID0EBVAG"><title>Type.</title><p>Russia • Altai, Ad fluv. Tscharysch, 1826, Ledebour, Smejow and Politow s. n. (Lecotype by <xref ref-type="bibr" rid="B9">Ovczinnikova (2018)</xref>, <bold><italic>Lectotype</italic></bold>: LE01043915!).</p></tp:treatment-sec><tp:treatment-sec sec-type="distribution" id="SECID0EOVAG"><title>Distribution and habitat.</title><p><italic><tp:taxon-name><tp:taxon-name-part taxon-name-part-type="genus" reg="Lappula">Lappula</tp:taxon-name-part><tp:taxon-name-part taxon-name-part-type="species" reg="tenuis">tenuis</tp:taxon-name-part></tp:taxon-name></italic> is distributed in China, Kazakhstan, and Russia (<xref ref-type="bibr" rid="B17">Wang 1981</xref>, <xref ref-type="bibr" rid="B8">Ovczinnikova 2009</xref>, <xref ref-type="bibr" rid="B2">Chepinoga et al. 2024</xref>). This species inhabits grasslands and steppes at altitudes of approximately 1,000 meters above sea level.</p></tp:treatment-sec><tp:treatment-sec sec-type="phenology" id="SECID0ELWAG"><title>Phenology.</title><p>Flowering and fruiting from June to August.</p></tp:treatment-sec><tp:treatment-sec sec-type="Taxonomic notes" id="SECID0EQWAG"><title>Taxonomic notes.</title><p>Fruits of <italic><tp:taxon-name><tp:taxon-name-part taxon-name-part-type="genus" reg="Lappula">Lappula</tp:taxon-name-part></tp:taxon-name></italic> typically develop four nutlets; however, an extensive review of herbarium specimens revealed that some individuals, for example, <italic><tp:taxon-name><tp:taxon-name-part taxon-name-part-type="genus" reg="Lappula">L.</tp:taxon-name-part><tp:taxon-name-part taxon-name-part-type="species" reg="caespitosa">caespitosa</tp:taxon-name-part></tp:taxon-name></italic> C.J.Wang (BNU0033484) and <italic><tp:taxon-name><tp:taxon-name-part taxon-name-part-type="genus" reg="Lappula">L.</tp:taxon-name-part><tp:taxon-name-part taxon-name-part-type="species" reg="microcarpa">microcarpa</tp:taxon-name-part></tp:taxon-name></italic> (Ledeb.) Gürke (BNU0030476, BNU0030622, E00843758), sometimes produce only a single developed nutlet. Due to the infrequent and irregular occurrence of such aberrations, nutlet number is considered an unreliable diagnostic character for species delimitation within the genus. During field surveys, <italic><tp:taxon-name><tp:taxon-name-part taxon-name-part-type="genus" reg="Lappula">L.</tp:taxon-name-part><tp:taxon-name-part taxon-name-part-type="species" reg="tenuis">tenuis</tp:taxon-name-part></tp:taxon-name></italic> was occasionally found growing sympatrically with <italic><tp:taxon-name><tp:taxon-name-part taxon-name-part-type="genus" reg="Lappula">L.</tp:taxon-name-part><tp:taxon-name-part taxon-name-part-type="species" reg="consanguinea">consanguinea</tp:taxon-name-part></tp:taxon-name></italic> (Fisch. &amp; C.A.Mey.) Gürke and <italic><tp:taxon-name><tp:taxon-name-part taxon-name-part-type="genus" reg="Lappula">L.</tp:taxon-name-part><tp:taxon-name-part taxon-name-part-type="species" reg="anocarpa">anocarpa</tp:taxon-name-part></tp:taxon-name></italic> C.J.Wang. Although these three species share similar vegetative morphology and ovoid nutlet shape, they can be reliably distinguished by the arrangement of glochids: <italic><tp:taxon-name><tp:taxon-name-part taxon-name-part-type="genus" reg="Lappula">L.</tp:taxon-name-part><tp:taxon-name-part taxon-name-part-type="species" reg="tenuis">tenuis</tp:taxon-name-part></tp:taxon-name></italic> has nutlets with a single row of marginal glochids, whereas <italic><tp:taxon-name><tp:taxon-name-part taxon-name-part-type="genus" reg="Lappula">L.</tp:taxon-name-part><tp:taxon-name-part taxon-name-part-type="species" reg="consanguinea">consanguinea</tp:taxon-name-part></tp:taxon-name></italic> and <italic><tp:taxon-name><tp:taxon-name-part taxon-name-part-type="genus" reg="Lappula">L.</tp:taxon-name-part><tp:taxon-name-part taxon-name-part-type="species" reg="anocarpa">anocarpa</tp:taxon-name-part></tp:taxon-name></italic> bear two or three rows.</p><p><xref ref-type="bibr" rid="B7">Ovczinnikova (2005)</xref> circumscribed ser. <tp:taxon-name><tp:taxon-name-part taxon-name-part-type="genus" reg="Lappula"/><tp:taxon-name-part taxon-name-part-type="series" reg="Lappula">Lappula</tp:taxon-name-part></tp:taxon-name> to include only two species with single-rowed marginal glochids: <italic><tp:taxon-name><tp:taxon-name-part taxon-name-part-type="genus" reg="Lappula">L.</tp:taxon-name-part><tp:taxon-name-part taxon-name-part-type="species" reg="tenuis">tenuis</tp:taxon-name-part></tp:taxon-name></italic> and <italic><tp:taxon-name><tp:taxon-name-part taxon-name-part-type="genus" reg="Lappula">L.</tp:taxon-name-part><tp:taxon-name-part taxon-name-part-type="species" reg="brachycentroides">brachycentroides</tp:taxon-name-part></tp:taxon-name></italic>. <xref ref-type="bibr" rid="B12">Popov (1951)</xref> recognized the morphological similarity between these taxa but distinguished <italic><tp:taxon-name><tp:taxon-name-part taxon-name-part-type="genus" reg="Lappula">L.</tp:taxon-name-part><tp:taxon-name-part taxon-name-part-type="species" reg="brachycentroides">brachycentroides</tp:taxon-name-part></tp:taxon-name></italic> by the presence of short or absent glochids along the nutlet margins. However, my examination of <italic><tp:taxon-name><tp:taxon-name-part taxon-name-part-type="genus" reg="Lappula">L.</tp:taxon-name-part><tp:taxon-name-part taxon-name-part-type="species" reg="brachycentroides">brachycentroides</tp:taxon-name-part></tp:taxon-name></italic> specimens revealed that nutlets on the same individual can exhibit either smooth margins or distinct glochids, with the latter morphology being consistent with that of <italic><tp:taxon-name><tp:taxon-name-part taxon-name-part-type="genus" reg="Lappula">L.</tp:taxon-name-part><tp:taxon-name-part taxon-name-part-type="species" reg="tenuis">tenuis</tp:taxon-name-part></tp:taxon-name></italic>. Fruit heteromorphism is well documented in the genus <italic><tp:taxon-name><tp:taxon-name-part taxon-name-part-type="genus" reg="Lappula">Lappula</tp:taxon-name-part></tp:taxon-name></italic>, including variation in glochid presence (glochids or wings, long-glochids, short-glochids, or glochidless) and wing morphology (broad- or narrow-winged). These observations suggest that <italic><tp:taxon-name><tp:taxon-name-part taxon-name-part-type="genus" reg="Lappula">L.</tp:taxon-name-part><tp:taxon-name-part taxon-name-part-type="species" reg="brachycentroides">brachycentroides</tp:taxon-name-part></tp:taxon-name></italic> may simply represent a fruit-dimorphic form of <italic><tp:taxon-name><tp:taxon-name-part taxon-name-part-type="genus" reg="Lappula">L.</tp:taxon-name-part><tp:taxon-name-part taxon-name-part-type="species" reg="tenuis">tenuis</tp:taxon-name-part></tp:taxon-name></italic>. However, as no newly collected material of <italic><tp:taxon-name><tp:taxon-name-part taxon-name-part-type="genus" reg="Lappula">L.</tp:taxon-name-part><tp:taxon-name-part taxon-name-part-type="species" reg="brachycentroides">brachycentroides</tp:taxon-name-part></tp:taxon-name></italic> was obtained in this study, the taxonomic status of this species requires further investigation.</p></tp:treatment-sec><tp:treatment-sec sec-type="material" id="SECID0EH4AG"><title>Additional specimens examined.</title><p><bold>China. Xinjiang</bold>: • Altai, <italic>Xinjiang Exped. 10669</italic> (PE01361016); • Jimunai County, <italic>D.H. Liu BNU2019XJ214</italic> (BNU); • Qinghe County, <italic>D.H. Liu BNU2019XJ182</italic> (BNU). <bold>Kazakhstan.</bold> • Akmola region, <italic>Lashchinsky N.N. s.n.</italic> (NSK0009103); • East Kazakhstan, <italic>Kotukhov A.Yu. s.n.</italic> (NSK0008186); • Zharminsky district, <italic>Korolyuk A.Yu. 132</italic> (NSK0005792); • Kokpekti district, <italic>Popov N.V. 1</italic> (NSK0005797); <bold>Russia.</bold> • Altai region, <italic>Usyk N.A. s.n.</italic> (ALTB1100059605, ALTB1100060899); • Kemerovo region, <italic>Strelnikova T.O.</italic> and <italic>Manakov Y.A. KEM18465</italic> (KUZ026052); • Kosh-Agachsky district, <italic>Korolyuk A.Yu. 121</italic> (NSK0005798); • Ongudaysky district, <italic>Maslova O.M.</italic> and <italic>Khrustaleva I.A. s.n.</italic> (NSK0005819); • Orenburg region, <italic>Lashchinsky N.N. L15-174</italic> (NSK0009078).</p></tp:treatment-sec><ref-list><ref id="B9"><mixed-citation xmlns:xlink="http://www.w3.org/1999/xlink" xlink:type="simple"><person-group><name name-style="western"><surname>Ovczinnikova</surname><given-names>SV</given-names></name></person-group> (<year>2018</year>) <article-title>Type specimens of names of Altai taxa of <tp:taxon-name><tp:taxon-name-part taxon-name-part-type="family">Boraginaceae</tp:taxon-name-part></tp:taxon-name> described by C.F. Ledebour, A.A. Bunge, and C.A. Meyer, kept in the Herbarium of Komarov Botanical Institute (LE).</article-title><source>Novitates Systematicae Plantarum Vascularium</source><volume>49</volume>: <fpage>112</fpage>–<lpage>124</lpage>. [in Russian] <ext-link xlink:href="10.31111/novitates/2018.49.112" ext-link-type="doi" xlink:type="simple">https://doi.org/10.31111/novitates/2018.49.112</ext-link></mixed-citation></ref><ref id="B17"><mixed-citation xmlns:xlink="http://www.w3.org/1999/xlink" xlink:type="simple"><person-group><name name-style="western"><surname>Wang</surname><given-names>CJ</given-names></name></person-group> (<year>1981</year>) <article-title>A study on the genus <italic><tp:taxon-name><tp:taxon-name-part taxon-name-part-type="genus">Lappula</tp:taxon-name-part></tp:taxon-name></italic> of China.</article-title><source>Bulletin of Botanical Research</source><volume>1</volume>(<issue>4</issue>): <fpage>77</fpage>–<lpage>100</lpage>.</mixed-citation></ref><ref id="B8"><mixed-citation xmlns:xlink="http://www.w3.org/1999/xlink" xlink:type="simple"><person-group><name name-style="western"><surname>Ovczinnikova</surname><given-names>SV</given-names></name></person-group> (<year>2009</year>) <article-title>The synopsis of the subtribe <tp:taxon-name><tp:taxon-name-part taxon-name-part-type="subtribe">Echinosperminae</tp:taxon-name-part></tp:taxon-name> Ovczinnikova (<tp:taxon-name><tp:taxon-name-part taxon-name-part-type="family">Boraginaceae</tp:taxon-name-part></tp:taxon-name>) in the flora of Eurasia.</article-title><source>Novosti sistematiki vysshikh rasteniy</source><volume>41</volume>: <fpage>209</fpage>–<lpage>272</lpage>. [in Russian] <ext-link xlink:href="10.31111/novitates/2010.41.209" ext-link-type="doi" xlink:type="simple">https://doi.org/10.31111/novitates/2010.41.209</ext-link></mixed-citation></ref><ref id="B2"><mixed-citation xmlns:xlink="http://www.w3.org/1999/xlink" xlink:type="simple"><person-group><name name-style="western"><surname>Chepinoga</surname><given-names>VV</given-names></name><name name-style="western"><surname>Barkalov</surname><given-names>VY</given-names></name><name name-style="western"><surname>Ebel</surname><given-names>AL</given-names></name><name name-style="western"><surname>Knyazev</surname><given-names>MS</given-names></name><name name-style="western"><surname>Baikov</surname><given-names>KS</given-names></name><name name-style="western"><surname>Bobrov</surname><given-names>AA</given-names></name><name name-style="western"><surname>Chkalov</surname><given-names>AV</given-names></name><name name-style="western"><surname>Doronkin</surname><given-names>VM</given-names></name><name name-style="western"><surname>Efimov</surname><given-names>PG</given-names></name><name name-style="western"><surname>Friesen</surname><given-names>NV</given-names></name><name name-style="western"><surname>German</surname><given-names>DA</given-names></name><name name-style="western"><surname>Gontcharov</surname><given-names>AA</given-names></name><name name-style="western"><surname>Grabovskaya-Borodina</surname><given-names>AE</given-names></name><name name-style="western"><surname>Gureyeva</surname><given-names>II</given-names></name><name name-style="western"><surname>Ivanenko</surname><given-names>YA</given-names></name><name name-style="western"><surname>Kechaykin</surname><given-names>AA</given-names></name><name name-style="western"><surname>Korobkov</surname><given-names>AA</given-names></name><name name-style="western"><surname>Korolyuk</surname><given-names>EA</given-names></name><name name-style="western"><surname>Kosachev</surname><given-names>PA</given-names></name><name name-style="western"><surname>Kupriyanov</surname><given-names>AN</given-names></name><name name-style="western"><surname>Luferov</surname><given-names>AN</given-names></name><name name-style="western"><surname>Melnikov</surname><given-names>DG</given-names></name><name name-style="western"><surname>Mikhailova</surname><given-names>MA</given-names></name><name name-style="western"><surname>Nikiforova</surname><given-names>OD</given-names></name><name name-style="western"><surname>Orlova</surname><given-names>LV</given-names></name><name name-style="western"><surname>Ovchinnikova</surname><given-names>SV</given-names></name><name name-style="western"><surname>Pinzhenina</surname><given-names>EA</given-names></name><name name-style="western"><surname>Poliakova</surname><given-names>TA</given-names></name><name name-style="western"><surname>Shekhovstsova</surname><given-names>IN</given-names></name><name name-style="western"><surname>Shipunov</surname><given-names>AB</given-names></name><name name-style="western"><surname>Shmakov</surname><given-names>AI</given-names></name><name name-style="western"><surname>Smirnov</surname><given-names>SV</given-names></name><name name-style="western"><surname>Tkach</surname><given-names>N</given-names></name><name name-style="western"><surname>Troshkina</surname><given-names>VI</given-names></name><name name-style="western"><surname>Tupitsyna</surname><given-names>NN</given-names></name><name name-style="western"><surname>Vasjukov</surname><given-names>VM</given-names></name><name name-style="western"><surname>Vlasova</surname><given-names>NV</given-names></name><name name-style="western"><surname>Verkhozina</surname><given-names>AV</given-names></name><name name-style="western"><surname>Anenkhonov</surname><given-names>OA</given-names></name><name name-style="western"><surname>Efremov</surname><given-names>AN</given-names></name><name name-style="western"><surname>Glazunov</surname><given-names>VA</given-names></name><name name-style="western"><surname>Khoreva</surname><given-names>MG</given-names></name><name name-style="western"><surname>Kiseleva</surname><given-names>TI</given-names></name><name name-style="western"><surname>Krestov</surname><given-names>PV</given-names></name><name name-style="western"><surname>Kryukova</surname><given-names>MV</given-names></name><name name-style="western"><surname>Kuzmin</surname><given-names>IV</given-names></name><name name-style="western"><surname>Lashchinskiy</surname><given-names>NN</given-names></name><name name-style="western"><surname>Pospelov</surname><given-names>IN</given-names></name><name name-style="western"><surname>Pospelova</surname><given-names>EB</given-names></name><name name-style="western"><surname>Zolotareva</surname><given-names>NV</given-names></name><name name-style="western"><surname>Sennikov</surname><given-names>AN</given-names></name></person-group> (<year>2024</year>) <article-title>Checklist of vascular plants of Asian Russia.</article-title><source>Botanica Pacifica</source><volume>13</volume>: <fpage>3</fpage>–<lpage>310</lpage>. <ext-link xlink:href="10.17581/bp.2024.13s01" ext-link-type="doi" xlink:type="simple">https://doi.org/10.17581/bp.2024.13s01</ext-link></mixed-citation></ref><ref id="B7"><mixed-citation xmlns:xlink="http://www.w3.org/1999/xlink" xlink:type="simple"><person-group><name name-style="western"><surname>Ovczinnikova</surname><given-names>SV</given-names></name></person-group> (<year>2005</year>) <article-title>The system of the subtribe <tp:taxon-name><tp:taxon-name-part taxon-name-part-type="subtribe">Echinosperminae</tp:taxon-name-part></tp:taxon-name> (tribe <tp:taxon-name><tp:taxon-name-part taxon-name-part-type="tribe">Eritrichieae</tp:taxon-name-part></tp:taxon-name>, <tp:taxon-name><tp:taxon-name-part taxon-name-part-type="family">Boraginaceae</tp:taxon-name-part></tp:taxon-name>).</article-title><source>Botanicheskii Zhurnal</source><volume>90</volume>(<issue>8</issue>): <fpage>1153</fpage>–<lpage>1172</lpage>. [in Russian]</mixed-citation></ref><ref id="B12"><mixed-citation xmlns:xlink="http://www.w3.org/1999/xlink" xlink:type="simple"><person-group><name name-style="western"><surname>Popov</surname><given-names>MG</given-names></name></person-group> (<year>1951</year>) <article-title><tp:taxon-name><tp:taxon-name-part taxon-name-part-type="family">Boraginaceae</tp:taxon-name-part></tp:taxon-name> Novae.</article-title> In: <person-group><name name-style="western"><surname>Shishkin</surname><given-names>BK</given-names></name></person-group> (<role>Ed.</role>) <issue-title>Botanicheskie Materialy Gerbariya Botanicheskogo Instituta Imeni V.</issue-title><source>L. Komarova Akademii Nauk SSSR, Vol. 14. Moscow</source>, <fpage>314</fpage>–<lpage>317</lpage>. [in Russian]</mixed-citation></ref></ref-list></tp:taxon-treatment>
